# Supplementary material for: The high-level basis of body adaptation
Source: R Soc Open Sci. 2018 Jun 6;5(6):172103. doi: 10.1098/rsos.172103 (PMC6030264; doi:10.1098/rsos.172103)
Supplement: Data for Experiments 1 & 2 [file rsos172103supp2.xlsx]

## Sheet: Experiment 1
Ppt Number	Adapt Orientation (+45/-45)	Adapt Direction (Expand/ Contract)	Net Test Same	Net Test Different
1	45	Expand	20	12.083
2	45	Expand	11.667	8.75
3	45	Expand	25.8335	18.75
4	45	Expand	30.8335	12.5
5	45	Expand	18.333	-2.083
6	45	Expand	29.5835	37.0835
7	-45	Expand	14.1665	0
8	-45	Expand	21.25	20
9	-45	Expand	4.1665	3.3335
10	-45	Expand	28.333	18.75
11	-45	Expand	16.25	4.583
12	-45	Expand	10.4165	1.6665
13	-45	Expand	12.9165	14.1665
14	-45	Expand	37.5	27.083
1	45	Contract	-9.583	-3.75
2	45	Contract	-12.0835	0.833
3	45	Contract	-37.9165	-15
4	45	Contract	-18.3333	-12.5
5	45	Contract	-22.0835	-17.0835
6	45	Contract	-12.5	9.1665
7	-45	Contract	-7.0835	-9.1665
8	-45	Contract	-8.333	2.0835
9	-45	Contract	-10	-9.1665
10	-45	Contract	-9.167	-10.4165
11	-45	Contract	-21.667	-4.5835
12	-45	Contract	-16.25	-8.3335
13	-45	Contract	-21.6665	-29.9998

## Sheet: Experiment 2
Ppt Number	Adapt Orientation (+45/-45)	Adapt Direction (Expand/ Contract)	Net Test Same	Net Test Different
1	45	Expand	19.5835	17.5
2	45	Expand	20	18.75
3	45	Expand	17.5	0.4165
4	45	Expand	6.25	10.4165
5	45	Expand	7.5	11.25
6	45	Expand	14.5835	8.3335
7	45	Expand	22.0835	6.25
8	45	Expand	13.3335	-2.083
9	-45	Expand	14.583	15
10	-45	Expand	9.1665	17.5
11	-45	Expand	12.083	19.167
12	-45	Expand	1.667	10.833
13	-45	Expand	33.75	-6.25
14	-45	Expand	11.6665	11.25
15	-45	Expand	12.917	35
16	-45	Expand	12.9165	5.8335
1	45	Contract	-21.6668	-24.1665
2	45	Contract	-9.5835	25.833
3	45	Contract	-2.5	6.667
4	45	Contract	-3.75	19.167
5	45	Contract	-12.5	0
6	45	Contract	-24.583	-20
7	45	Contract	-15	-10
8	45	Contract	-24.1665	-18.3335
9	-45	Contract	-6.25	-21.25
10	-45	Contract	-8.75	-20.417
11	-45	Contract	7.0835	-3.75
12	-45	Contract	-14.583	-14.167
13	-45	Contract	-10	-6.667
14	-45	Contract	-0.8335	-24.167
15	-45	Contract	-17.5	-27.0835
16	-45	Contract	-9.5835	-5.4165
